# Supplementary material for: Factors Associated with Being on Track for Early Childhood Development in Kinshasa: A Community-Based Cross-Sectional Study
Source: Children (Basel). 2025 Oct 3;12(10):1329. doi: 10.3390/children12101329 (PMC12563683; doi:10.3390/children12101329)
Supplement: Supplementary file 1 [file children-12-01329-s001.zip]

Archive with 1 entries (1 files):
- children-3883641-supplementary.pdf
